# Supplementary material for: Benchmarking network algorithms for contextualizing genes of interest
Source: PLoS Comput Biol. 2019 Dec 20;15(12):e1007403. doi: 10.1371/journal.pcbi.1007403 (PMC6944391; doi:10.1371/journal.pcbi.1007403)
Supplement: S1 Data — (CSV) [file pcbi.1007403.s005.csv]

alg	medDeg.mean	medDeg.sd	startFrac.mean	startFrac.sd	FR.mean	FR.sd	FR_fracFirst	FR_fracTop5	FR_fracTop3	AUROC.mean	AUROC.sd	AUC_fracFirst	AUC_fracTop5	AUC_fracTop3	data	network
actModSN	60.85714286	96.28807677	0.572128281	0.386678669	0	0	0	0	0	NA	NA	NA	NA	NA	FunctionalGenomicScreen	Composite
CASNet	67.07142857	28.19565168	0.912339689	0.077342547	0.002313832	0.002933449	0	0	0	NA	NA	NA	NA	NA	FunctionalGenomicScreen	Composite
causReas_Enrichment_negative	40.55952381	97.41620554	0.261516495	0.268658823	0.004682522	0.004209039	0	0	0	0.372169016	0.023170161	0	0	0	FunctionalGenomicScreen	Composite
causReas_Enrichment_positive	35.95238095	13.54117908	0.047235734	0.030196006	0.011666039	0.008344504	0	0.023255814	0	0.383525347	0.038802212	0	0	0	FunctionalGenomicScreen	Composite
causReas_Pollard_negative	34.54761905	11.01152917	0.039374526	0.029668676	0.008780002	0.006073943	0	0	0	0.37390013	0.024432199	0	0	0	FunctionalGenomicScreen	Composite
causReas_Pollard_positive	64.86904762	18.66719423	0.014369746	0.014809232	0.01331666	0.00855115	0	0	0	0.387090254	0.04201729	0	0	0	FunctionalGenomicScreen	Composite
DIAMOnD	117.4285714	59.52090957	0.543904431	0.163789236	0.076456701	0.042482654	0.186046512	0.76744186	0.511627907	NA	NA	NA	NA	NA	FunctionalGenomicScreen	Composite
geneMania	46.33333333	21.37289903	0.879340206	0.059573395	0.016726438	0.052485899	0	0.069767442	0	0.725523444	0.071391585	0.744186047	0.976744186	0.88372093	FunctionalGenomicScreen	Composite
guiltAssoc	2.952380952	1.228768587	0.014441527	0.023883152	0.014467174	0.030575325	0	0	0	0.64778486	0.067594846	0	0	0	FunctionalGenomicScreen	Composite
hiddenNodes	137.5952381	49.89198554	0.090807653	0.051835631	0.078315002	0.055834541	0	0.790697674	0.418604651	0.558472927	0.070184815	0	0	0	FunctionalGenomicScreen	Composite
hotNet1	84.70238095	36.88579268	1	0	0	0	0	0	0	NA	NA	NA	NA	NA	FunctionalGenomicScreen	Composite
hotNet2	84.4047619	32.4251931	1	0	0	0	0	0	0	NA	NA	NA	NA	NA	FunctionalGenomicScreen	Composite
interConn	340.047619	142.5187112	0.075195483	0.047763373	0.07128489	0.043674673	0.069767442	0.88372093	0.325581395	0.688508752	0.078432447	0.046511628	0.604651163	0.093023256	FunctionalGenomicScreen	Composite
neighborhood	22.52380952	12.86702743	0.616084739	0.126161107	0.007312234	0.03043218	0	0	0	0.649479754	0.068473973	0	0	0	FunctionalGenomicScreen	Composite
netProp	84.72619048	54.53117282	0.1790888	0.061916079	0.095303536	0.067166913	0.418604651	0.930232558	0.674418605	0.713782141	0.07462375	0.046511628	0.976744186	0.953488372	FunctionalGenomicScreen	Composite
overConn	187.8690476	100.1817896	0.109691514	0.063218413	0.096306326	0.065191014	0.279069767	0.906976744	0.837209302	0.67912553	0.080972822	0	0.441860465	0	FunctionalGenomicScreen	Composite
PI	63.39285714	26.52645613	0.839801933	0.131594346	0.000447084	0.00105507	0	0	0	NA	NA	NA	NA	NA	FunctionalGenomicScreen	Composite
randWalk	53.14285714	20.34767492	0.863486795	0.05527968	0.030060454	0.070808259	0	0.11627907	0.046511628	0.713188679	0.074812903	0.11627907	0.976744186	0.906976744	FunctionalGenomicScreen	Composite
sigNetFinal_negative	601.6309524	174.8418121	0.090312171	0.054297066	0.038404882	0.027743849	0.023255814	0.069767442	0.023255814	0.482659462	0.073985743	0	0	0	FunctionalGenomicScreen	Composite
sigNetFinal_positive	580.202381	152.7292383	0.08103018	0.052816508	0.04308068	0.030869195	0	0.162790698	0.046511628	0.482512592	0.074629378	0	0	0	FunctionalGenomicScreen	Composite
startNodeLinks	72.08333333	23.47050995	1	0	0	0	0	0	0	NA	NA	NA	NA	NA	FunctionalGenomicScreen	Composite
startNodeNeighborsLinks	58.82142857	17.03719798	0.038689614	0.014441915	NA	NA	NA	NA	NA	NA	NA	NA	NA	NA	FunctionalGenomicScreen	Composite
toppNetHits	97.13095238	157.7595446	0.8455579	0.126073953	0.016342261	0.031637594	0	0.069767442	0.023255814	0.69147086	0.077777509	0.023255814	0.813953488	0.093023256	FunctionalGenomicScreen	Composite
toppNetKM	4.154761905	3.321195963	0.04926634	0.046983366	0.025330843	0.046127054	0	0.069767442	0.023255814	0.661159001	0.064015449	0	0.093023256	0	FunctionalGenomicScreen	Composite
actModSN	191.1794872	83.35252984	1	0	0	0	0	0	0	NA	NA	NA	NA	NA	geneticAssocData2017	Composite
CASNet	183.8333333	79.418414	0.935113256	0.098272686	0.001262292	0.005014219	0	0	0	NA	NA	NA	NA	NA	geneticAssocData2017	Composite
causReas_Enrichment_negative	22.04273504	12.66504364	0.018700962	0.079976756	0.003705645	0.010076387	0.008474576	0.008474576	0.008474576	0.387090576	0.022197859	0	0	0	geneticAssocData2017	Composite
causReas_Enrichment_positive	27.68803419	21.21469953	0.013679975	0.024388444	0.034287327	0.040805374	0	0	0	0.527979698	0.069036617	0	0	0	geneticAssocData2017	Composite
causReas_Pollard_negative	35.34782609	46.81262453	0.003065033	0.015263117	0.002302451	0.007744737	0.016949153	0.033898305	0.025423729	0.387895892	0.022330269	0	0	0	geneticAssocData2017	Composite
causReas_Pollard_positive	44.86752137	42.38958238	0.005123335	0.013706596	0.084519754	0.066367565	0	0.025423729	0.008474576	0.542578531	0.074655292	0	0	0	geneticAssocData2017	Composite
DIAMOnD	260.1410256	71.66251864	0.187287758	0.10059157	0.248111858	0.11665495	0.059322034	0.516949153	0.288135593	NA	NA	NA	NA	NA	geneticAssocData2017	Composite
geneMania	133.2264957	72.46558326	0.956817902	0.047509292	0.106440014	0.120517007	0.016949153	0.076271186	0.050847458	0.846732615	0.074693424	0.076271186	0.838983051	0.305084746	geneticAssocData2017	Composite
guiltAssoc	2.495726496	1.5612436	0.003237822	0.015644754	0.044170205	0.098841873	0	0.025423729	0.008474576	0.759347768	0.090879839	0	0.008474576	0	geneticAssocData2017	Composite
hiddenNodes	226.6282051	101.2786391	0.089325561	0.067656965	0.218323152	0.118704464	0.059322034	0.372881356	0.194915254	0.611253368	0.070261492	0	0	0	geneticAssocData2017	Composite
hotNet1	58.87096774	49.51800476	1	0	0	0	0	0	0	NA	NA	NA	NA	NA	geneticAssocData2017	Composite
hotNet2	199.0394737	70.65828728	1	0	0	0	0	0	0	NA	NA	NA	NA	NA	geneticAssocData2017	Composite
interConn	515.6837607	230.8615012	0.11130147	0.091385336	0.313222694	0.133936291	0.398305085	0.881355932	0.728813559	0.87173466	0.074313287	0.466101695	0.974576271	0.762711864	geneticAssocData2017	Composite
neighborhood	52.48290598	73.75901265	0.605847028	0.217762844	0.039782523	0.103485164	0.008474576	0.016949153	0.016949153	0.753876203	0.089879871	0	0	0	geneticAssocData2017	Composite
netProp	88.23076923	113.1836039	0.198973977	0.078450924	0.237213417	0.128296338	0.033898305	0.5	0.194915254	0.859122548	0.073702691	0.059322034	0.983050847	0.483050847	geneticAssocData2017	Composite
overConn	395.9145299	192.6030881	0.118145479	0.078392933	0.296048562	0.138867125	0.203389831	0.881355932	0.610169492	0.798087309	0.100591908	0.008474576	0.152542373	0.025423729	geneticAssocData2017	Composite
PI	227.1549296	255.2680467	0.96557901	0.084506394	0.000222222	0.002403701	0	0	0	NA	NA	NA	NA	NA	geneticAssocData2017	Composite
randWalk	146.5	75.01996861	0.963510297	0.047035724	0.262991558	0.148240398	0.101694915	0.627118644	0.330508475	0.858571661	0.077066525	0.084745763	0.957627119	0.576271186	geneticAssocData2017	Composite
sigNetFinal_negative	8.97008547	2.409831335	0.018775362	0.024279494	0.096437376	0.074182697	0	0.008474576	0	0.504036782	0.069221285	0	0	0	geneticAssocData2017	Composite
sigNetFinal_positive	925.6709402	227.1126122	0.063804538	0.056731412	0.199495103	0.120495454	0	0.203389831	0.025423729	0.611281427	0.075138533	0	0	0	geneticAssocData2017	Composite
startNodeLinks	170.5	67.62663727	1	0	0	0	0	0	0	NA	NA	NA	NA	NA	geneticAssocData2017	Composite
startNodeNeighborsLinks	92.85470085	30.68422738	0.014914475	0.008476875	NA	NA	NA	NA	NA	NA	NA	NA	NA	NA	geneticAssocData2017	Composite
toppNetHits	148.2008547	74.40575095	0.962027546	0.04698549	0.263125779	0.149406522	0.084745763	0.669491525	0.440677966	0.86560748	0.078390228	0.288135593	0.923728814	0.771186441	geneticAssocData2017	Composite
toppNetKM	3.816239316	9.570878579	0.012658545	0.03879123	0.049004134	0.101716907	0	0.016949153	0	0.803261145	0.074765331	0.008474576	0.118644068	0.050847458	geneticAssocData2017	Composite
actModSN	116.3178879	90.93745461	1	0	0.002813321	0.037322843	0	0	0	NA	NA	NA	NA	NA	KeggReactomeData2017	Composite
CASNet	148.0280172	98.87104235	0.951304387	0.091322777	0.010658292	0.065845336	0	0	0	NA	NA	NA	NA	NA	KeggReactomeData2017	Composite
causReas_Enrichment_negative	47.84716157	53.28814577	0.090106793	0.22606099	0.010142611	0.042952057	0	0	0	0.377995363	0.048590729	0	0	0	KeggReactomeData2017	Composite
causReas_Enrichment_positive	69.23060345	84.93525454	0.076404731	0.114236205	0.11943861	0.142668196	0.002150538	0.021505376	0.008602151	0.52573077	0.129521394	0	0	0	KeggReactomeData2017	Composite
causReas_Pollard_negative	59.19978166	67.78980207	0.008126227	0.032735288	0.004288795	0.01446293	0	0	0	0.377631441	0.048685832	0	0	0	KeggReactomeData2017	Composite
causReas_Pollard_positive	88.73383621	72.33039861	0.030516571	0.067485677	0.120742183	0.143121272	0	0.015053763	0.008602151	0.525064076	0.130956034	0	0	0	KeggReactomeData2017	Composite
DIAMOnD	191.7478448	79.61119067	0.238731664	0.141765134	0.583580493	0.270376328	0.096774194	0.341935484	0.217204301	NA	NA	NA	NA	NA	KeggReactomeData2017	Composite
geneMania	138.8351293	98.38234948	0.919504577	0.110798289	0.576667025	0.293260274	0.092473118	0.449462366	0.262365591	0.956031331	0.059529788	0.380645161	0.804301075	0.627956989	KeggReactomeData2017	Composite
guiltAssoc	27.98599138	65.24178587	0.169655625	0.172225951	0.432201777	0.291728864	0.008602151	0.191397849	0.105376344	0.896550219	0.115612122	0	0.124731183	0.034408602	KeggReactomeData2017	Composite
hiddenNodes	168.9913793	94.17700197	0.338835112	0.194860294	0.573104671	0.22557701	0.017204301	0.320430108	0.103225806	0.680090645	0.104181515	0	0	0	KeggReactomeData2017	Composite
hotNet1	62.62299465	49.86041756	1	0	0.001288485	0.022436489	0	0	0	NA	NA	NA	NA	NA	KeggReactomeData2017	Composite
hotNet2	152.189693	93.52262277	1	0	0.005061371	0.064027598	0	0	0	NA	NA	NA	NA	NA	KeggReactomeData2017	Composite
interConn	198.5172414	147.2507622	0.440881111	0.218952547	0.661981246	0.250762915	0.152688172	0.67311828	0.378494624	0.94665288	0.072002261	0.193548387	0.862365591	0.621505376	KeggReactomeData2017	Composite
neighborhood	117.5215517	99.29075467	0.829366939	0.161491655	0.444068035	0.351173909	0.083870968	0.189247312	0.113978495	0.892847347	0.120008619	0.002150538	0.060215054	0.006451613	KeggReactomeData2017	Composite
netProp	122.5797414	92.60324982	0.503100516	0.176870039	0.691264446	0.235603294	0.208602151	0.83655914	0.587096774	0.930130975	0.102651275	0.165591398	0.875268817	0.55483871	KeggReactomeData2017	Composite
overConn	187.03125	111.0137101	0.421998656	0.204427298	0.687065464	0.239566654	0.107526882	0.83655914	0.574193548	0.913561362	0.121061453	0.111827957	0.638709677	0.348387097	KeggReactomeData2017	Composite
PI	58.6037037	79.21530024	0.972895691	0.070531539	0.002140137	0.026964946	0	0	0	NA	NA	NA	NA	NA	KeggReactomeData2017	Composite
randWalk	147.3771552	101.6249297	0.921291094	0.111379359	0.640945218	0.290798958	0.090322581	0.621505376	0.36344086	0.923043841	0.11234255	0.098924731	0.750537634	0.406451613	KeggReactomeData2017	Composite
sigNetFinal_negative	16.66810345	32.18617843	0.122779112	0.12192899	0.375347231	0.304113676	0	0.002150538	0	0.630056285	0.13807613	0	0	0	KeggReactomeData2017	Composite
sigNetFinal_positive	521.2909483	299.4956063	0.299829852	0.263559973	0.47384138	0.30683266	0	0.047311828	0.012903226	0.679624032	0.128985962	0	0	0	KeggReactomeData2017	Composite
startNodeLinks	148.6821121	98.57565931	1	0	0.005237377	0.065812127	0	0	0	NA	NA	NA	NA	NA	KeggReactomeData2017	Composite
startNodeNeighborsLinks	102.2823276	48.5627228	0.038542463	0.032944142	NA	NA	NA	NA	NA	NA	NA	NA	NA	NA	KeggReactomeData2017	Composite
toppNetHits	151.0991379	105.470446	0.921439113	0.114464474	0.505917736	0.34545854	0.008602151	0.255913978	0.077419355	0.912815661	0.119711739	0.012903226	0.440860215	0.129032258	KeggReactomeData2017	Composite
toppNetKM	41.49892241	72.45600809	0.247016437	0.192566786	0.482109347	0.287289522	0.004301075	0.15483871	0.051612903	0.926787455	0.081211995	0.032258065	0.432258065	0.264516129	KeggReactomeData2017	Composite
