# Supplementary material for: Benchmarking network algorithms for contextualizing genes of interest
Source: PLoS Comput Biol. 2019 Dec 20;15(12):e1007403. doi: 10.1371/journal.pcbi.1007403 (PMC6944391; doi:10.1371/journal.pcbi.1007403)
Supplement: S2 Data — (CSV) [file pcbi.1007403.s006.csv]

alg	medDeg.mean	medDeg.sd	startFrac.mean	startFrac.sd	FR.mean	FR.sd	FR_fracFirst	FR_fracTop5	FR_fracTop3	AUROC.mean	AUROC.sd	AUC_fracFirst	AUC_fracTop5	AUC_fracTop3	FR_ns.mean	FR_ns.sd	FR_ns_fracFirst	FR_ns_fracTop5	FR_ns_fracTop3	AUROC_ns.mean	AUROC_ns.sd	AUC_ns_fracFirst	AUC_ns_fracTop5	AUC_ns_fracTop3	data	network
actModSN	32.936163	23.10007758	1	0	0.002396014	0.012513181	0	0	0	NA	NA	0	0	0	0	0	0	0	0	NA	NA	0	0	0	cMap	Metabase
CASNet	28.58867772	32.66929719	0.948134941	0.047601766	0.01406456	0.055461273	0	0.023222061	0.013062409	NA	NA	0	0	0	0.003261066	0.014916244	0	0.001451379	0	NA	NA	0	0	0	cMap	Metabase
causReas_Enrichment_negative	21.62389697	11.90753096	0.023141694	0.039455036	0.014515638	0.060023158	0.002902758	0.027576197	0.008708273	0.601999639	0.129105525	0.015965167	0.15820029	0.068214804	0.014268379	0.05962776	0.004354136	0.030478955	0.013062409	0.599580452	0.128335382	0.015965167	0.159651669	0.071117562	cMap	Metabase
causReas_Enrichment_positive	20.6783329	9.869651893	0.019532247	0.033781479	0.016411206	0.042935257	0.002902758	0.040638607	0.02467344	0.602991681	0.130333044	0.007256894	0.107402032	0.047895501	0.016480186	0.043526505	0.004354136	0.04934688	0.030478955	0.601745253	0.130751847	0.007256894	0.113207547	0.04934688	cMap	Metabase
causReas_Pollard_negative	48.94039212	27.82110846	0.021679718	0.034447857	0.026284352	0.078391783	0.007256894	0.068214804	0.033381713	0.60263007	0.129528643	0.01161103	0.148040639	0.04934688	0.02607872	0.078253751	0.007256894	0.076923077	0.03628447	0.600153865	0.128636475	0.01161103	0.14658926	0.050798258	cMap	Metabase
causReas_Pollard_positive	48.2527494	27.27389946	0.019103508	0.033215177	0.033592056	0.083239707	0.013062409	0.089985486	0.050798258	0.604794283	0.132254432	0.01161103	0.117561684	0.044992743	0.03373769	0.083482854	0.014513788	0.098693759	0.056603774	0.603543087	0.132653213	0.01161103	0.124818578	0.04934688	cMap	Metabase
DIAMOnD	56.89489196	30.88090452	0.2653722	0.190567663	0.139429305	0.192535785	0.142235123	0.518142235	0.3904209	NA	NA	0	0	0	0.12366028	0.183149803	0.117561684	0.47605225	0.368650218	NA	NA	0	0	0	cMap	Metabase
geneMania	6.582389868	2.737263121	0.484156823	0.104423846	0.025803276	0.068708304	0.004354136	0.082728592	0.021770682	0.681014349	0.112645875	0.043541364	0.396226415	0.123367199	0.019060262	0.062945345	0.002902758	0.06095791	0.015965167	0.675475458	0.111999009	0.043541364	0.373004354	0.117561684	cMap	Metabase
guiltAssoc	3.895597066	2.521908243	0.010283148	0.016984565	0.099895945	0.239598214	0.002902758	0.201741655	0.149492017	0.568667342	0.094334212	0.001451379	0.013062409	0.002902758	0.100500234	0.240009749	0.005805515	0.208998549	0.156748911	0.567302847	0.093874261	0.001451379	0.014513788	0.002902758	cMap	Metabase
hiddenNodes	30.61204871	11.75834108	0.028195142	0.035420275	0.070620688	0.115028903	0.014513788	0.216255443	0.087082729	0.731031122	0.119861857	0.136429608	0.791001451	0.473149492	0.070551781	0.116958384	0.017416546	0.240928882	0.098693759	0.728945781	0.119865167	0.142235123	0.789550073	0.492017417	cMap	Metabase
hotNet1	23.92768393	19.22896853	1	0	0.009510006	0.060563422	0	0.01161103	0.001451379	NA	NA	0	0	0	0	0	0	0	0	NA	NA	0	0	0	cMap	Metabase
hotNet2	35.35167521	25.87965053	1	0	0.013207995	0.064844268	0	0.021770682	0.004354136	NA	NA	0	0	0	0	0	0	0	0	NA	NA	0	0	0	cMap	Metabase
interConn	9.185460034	12.30008864	0.019683041	0.028603188	0.03290049	0.084965109	0.007256894	0.108853411	0.047895501	0.665035894	0.13620921	0.015965167	0.317851959	0.098693759	0.031835319	0.083230705	0.007256894	0.104499274	0.053701016	0.663003917	0.135633059	0.017416546	0.328011611	0.100145138	cMap	Metabase
neighborhood	4.499686978	2.529064809	0.403953857	0.11779774	0.292046149	0.37479124	0.28011611	0.474600871	0.416545718	0.556428022	0.083063204	0	0.021770682	0.007256894	0.286204695	0.378047226	0.278664731	0.454281567	0.413642961	0.54864955	0.075148283	0	0.013062409	0.004354136	cMap	Metabase
netProp	14.90949115	6.72520045	0.025769286	0.030131375	0.06691562	0.100784509	0.004354136	0.253991292	0.104499274	0.730836591	0.114377936	0.058055152	0.793904209	0.519593614	0.066611308	0.100874258	0.018867925	0.277213353	0.12191582	0.728663184	0.114070177	0.068214804	0.789550073	0.52394775	cMap	Metabase
overConn	23.65501658	25.06123981	0.024504552	0.033462936	0.137772474	0.242032051	0.013062409	0.285921626	0.179970972	0.577915544	0.105866505	0.001451379	0.037735849	0.007256894	0.138071303	0.242548609	0.014513788	0.316400581	0.200290276	0.575570428	0.103719781	0.001451379	0.040638607	0.008708273	cMap	Metabase
PI	42.44468378	36.73656608	0.942436517	0.107479867	0.001081171	0.010146898	0	0.001451379	0	NA	NA	0	0	0	6.79E-05	0.000916361	0	0	0	NA	NA	0	0	0	cMap	Metabase
randWalk	12.44545467	4.221354018	0.485833257	0.105231702	0.084226717	0.121656924	0.014513788	0.301886792	0.134978229	0.749912786	0.111817615	0.307692308	0.865021771	0.738751814	0.074683365	0.117287644	0.014513788	0.238026125	0.108853411	0.745171711	0.111830997	0.296081277	0.85341074	0.708272859	cMap	Metabase
sigNetFinal_negative	254.1782468	106.7020839	0.021117482	0.036262955	0.084041873	0.145606444	0.013062409	0.267053701	0.107402032	0.533802552	0.17309052	0.020319303	0.100145138	0.066763425	0.083869223	0.145516758	0.013062409	0.291727141	0.12191582	0.532165988	0.171023303	0.020319303	0.103047896	0.066763425	cMap	Metabase
sigNetFinal_positive	251.6508918	106.8311463	0.024450507	0.037338243	0.085661145	0.143868746	0.007256894	0.301886792	0.156748911	0.532053098	0.171803486	0.021770682	0.111756168	0.06095791	0.086236622	0.144548482	0.014513788	0.342525399	0.179970972	0.530595412	0.169792103	0.021770682	0.11030479	0.063860668	cMap	Metabase
startNodeLinks	40.24856267	27.0343756	1	0	0.013661768	0.065110712	0	0.026124819	0.005805515	NA	NA	0	0	0	0	0	0	0	0	NA	NA	0	0	0	cMap	Metabase
startNodeNeighborsLinks	27.94607907	10.08672457	0.082608329	0.039631325	NA	NA	NA	NA	NA	NA	NA	NA	NA	NA	NA	NA	NA	NA	NA	NA	NA	NA	NA	NA	cMap	Metabase
toppNetHits	22.08341367	19.14041173	0.486166916	0.10564164	0.121063734	0.175559838	0.055152395	0.449927431	0.290275762	0.751608968	0.131060407	0.336719884	0.837445573	0.637155298	0.109270188	0.170505983	0.052249637	0.399129173	0.255442671	0.746604076	0.131158543	0.325108853	0.825834543	0.615384615	cMap	Metabase
toppNetKM	4.79660286	3.380002267	0.015016305	0.019223367	0.018934394	0.043676176	0.008708273	0.094339623	0.043541364	0.634787144	0.104872724	0.008708273	0.174165457	0.047895501	0.019117944	0.044778833	0.013062409	0.101596517	0.04934688	0.632160923	0.103833464	0.008708273	0.177068215	0.052249637	cMap	Metabase
actModSN	141.7919781	72.28344814	1	0	0.00273162	0.014419351	0	0	0	NA	NA	0	0	0	0	0	0	0	0	NA	NA	0	0	0	cMap	Composite
CASNet	89.90243154	74.34653561	0.819048178	0.111491527	0.018367936	0.069424864	0.005722461	0.052932761	0.030042918	NA	NA	0	0	0	0.002693206	0.017462033	0.00286123	0.017167382	0.012875536	NA	NA	0	0	0	cMap	Composite
causReas_Enrichment_negative	78.76395662	35.7470367	0.027275878	0.053191272	0.010588124	0.059486612	0.005722461	0.045779685	0.028612303	0.634321006	0.075174732	0.020028612	0.103004292	0.050071531	0.010492822	0.059579895	0.007153076	0.0472103	0.031473534	0.633900663	0.074488125	0.020028612	0.103004292	0.050071531	cMap	Composite
causReas_Enrichment_positive	82.21765439	35.77726749	0.028718674	0.035951963	0.015229433	0.041713761	0.012875536	0.068669528	0.040057225	0.65400462	0.08735455	0.005722461	0.117310443	0.052932761	0.014542963	0.040060335	0.015736767	0.08583691	0.051502146	0.65302841	0.085909853	0.005722461	0.123032904	0.052932761	cMap	Composite
causReas_Pollard_negative	136.0338601	77.25684553	0.018262629	0.030771594	0.02829763	0.072751003	0.040057225	0.150214592	0.103004292	0.636434417	0.076654843	0.008583691	0.095851216	0.054363376	0.028321373	0.072881977	0.04148784	0.157367668	0.110157368	0.636027308	0.075940902	0.008583691	0.097281831	0.054363376	cMap	Composite
causReas_Pollard_positive	141.4739528	71.38256074	0.021512231	0.032518711	0.03757792	0.092435328	0.038626609	0.190271817	0.120171674	0.65664954	0.089645375	0.017167382	0.135908441	0.04434907	0.037729571	0.093647997	0.048640916	0.206008584	0.134477825	0.655718016	0.08825818	0.018597997	0.143061516	0.051502146	cMap	Composite
DIAMOnD	159.375063	68.96133616	0.306681604	0.200385144	0.090344953	0.150704556	0.117310443	0.407725322	0.290414878	NA	NA	0	0	0	0.07444994	0.134436285	0.077253219	0.366237482	0.240343348	NA	NA	0	0	0	cMap	Composite
geneMania	35.11869181	14.48891659	0.822767342	0.073069668	0.012317229	0.040653798	0.001430615	0.024320458	0.010014306	0.683057311	0.119650169	0.014306152	0.163090129	0.04148784	0.005684979	0.030849502	0	0.014306152	0.007153076	0.677965538	0.118994982	0.014306152	0.155937053	0.037195994	cMap	Composite
guiltAssoc	5.42242306	3.051600746	0.009437807	0.01900179	0.005579187	0.027782248	0.00286123	0.021459227	0.012875536	0.618235149	0.105675675	0.001430615	0.011444921	0.004291845	0.005727432	0.028366849	0.00286123	0.025751073	0.014306152	0.616576493	0.104865523	0.001430615	0.014306152	0.004291845	cMap	Composite
hiddenNodes	139.1686447	59.37170357	0.033732384	0.045331239	0.046061644	0.094332474	0.018597997	0.163090129	0.087267525	0.734108312	0.122197786	0.030042918	0.557939914	0.17739628	0.046063426	0.09532984	0.018597997	0.188841202	0.103004292	0.732371547	0.12177585	0.031473534	0.560801144	0.180257511	cMap	Composite
hotNet1	43.57769623	33.32904601	1	0	0.009759332	0.060878444	0	0.018597997	0.004291845	NA	NA	0	0	0	0	0	0	0	0	NA	NA	0	0	0	cMap	Composite
hotNet2	124.1700059	62.06584197	1	0	0.015273003	0.06587671	0	0.030042918	0.007153076	NA	NA	0	0	0	0	0	0	0	0	NA	NA	0	0	0	cMap	Composite
interConn	290.743581	163.3488861	0.042562347	0.051623117	0.105925029	0.167942394	0.121602289	0.48211731	0.374821173	0.759139628	0.137086159	0.168812589	0.758226037	0.374821173	0.103888108	0.166926656	0.151645207	0.502145923	0.389127325	0.757182999	0.136485536	0.17167382	0.755364807	0.381974249	cMap	Composite
neighborhood	26.83916483	13.43051534	0.718687254	0.10508934	0.01181554	0.033733962	0	0.027181688	0.007153076	0.610875528	0.106491237	0	0.038626609	0.008583691	0.003747591	0.01985186	0	0.014306152	0.007153076	0.604077936	0.103042291	0	0.031473534	0.007153076	cMap	Composite
netProp	42.83638547	38.40232665	0.108589558	0.04925499	0.034115872	0.072711217	0	0.108726753	0.035765379	0.761252725	0.123780183	0.025751073	0.74248927	0.420600858	0.032938172	0.071539417	0.004291845	0.125894134	0.045779685	0.758775106	0.12284744	0.028612303	0.735336195	0.419170243	cMap	Composite
overConn	160.9090429	96.89413378	0.037446295	0.048155923	0.056820565	0.117112842	0.008583691	0.21602289	0.092989986	0.637489135	0.121143392	0.005722461	0.064377682	0.015736767	0.053493376	0.105512503	0.015736767	0.240343348	0.108726753	0.634870854	0.118541918	0.00286123	0.061516452	0.011444921	cMap	Composite
PI	139.5261443	96.36488839	0.953203245	0.094181813	0.001003842	0.008948896	0	0	0	NA	NA	0	0	0	5.28E-05	0.000652852	0	0	0	NA	NA	0	0	0	cMap	Composite
randWalk	42.32710571	14.72569482	0.82215552	0.072716505	0.047931608	0.084200252	0.008583691	0.155937053	0.050071531	0.779224866	0.127753586	0.097281831	0.802575107	0.633762518	0.03906772	0.078307127	0.005722461	0.13018598	0.04434907	0.775183379	0.128102653	0.098712446	0.785407725	0.610872675	cMap	Composite
sigNetFinal_negative	817.2239267	262.9145703	0.025793438	0.04004141	0.081659347	0.14781598	0.017167382	0.34620887	0.194563662	0.623230257	0.192632405	0.031473534	0.190271817	0.121602289	0.081747709	0.148261584	0.017167382	0.373390558	0.210300429	0.621449236	0.191133597	0.031473534	0.194563662	0.12732475	cMap	Composite
sigNetFinal_positive	801.6904899	271.8044394	0.026220562	0.039731919	0.086196901	0.153904546	0.021459227	0.366237482	0.240343348	0.623247322	0.192378014	0.055793991	0.191702432	0.12732475	0.086543366	0.155119976	0.028612303	0.402002861	0.26037196	0.6214491	0.190865947	0.055793991	0.191702432	0.131616595	cMap	Composite
startNodeLinks	82.55656444	34.14503023	1	0	0.017013896	0.066580544	0	0.040057225	0.010014306	NA	NA	0	0	0	0	0	0	0	0	NA	NA	0	0	0	cMap	Composite
startNodeNeighborsLinks	107.2684913	37.65566802	0.03477182	0.023962624	NA	NA	NA	NA	NA	NA	NA	NA	NA	NA	NA	NA	NA	NA	NA	NA	NA	NA	NA	NA	cMap	Composite
toppNetHits	48.61124706	37.10915807	0.819694767	0.079458969	0.084275729	0.131012043	0.108726753	0.383404864	0.276108727	0.809767255	0.124875214	0.499284692	0.91130186	0.82260372	0.074926064	0.127997778	0.097281831	0.357653791	0.256080114	0.806099082	0.12518055	0.486409156	0.905579399	0.811158798	cMap	Composite
toppNetKM	8.579042673	9.123342936	0.042860144	0.037708951	0.005218177	0.02356038	0.001430615	0.018597997	0.008583691	0.623792497	0.14345415	0.017167382	0.107296137	0.045779685	0.005119353	0.023938304	0.001430615	0.022889843	0.014306152	0.620324323	0.141828262	0.017167382	0.104434907	0.0472103	cMap	Composite
